# Supplementary material for: Divergence of Dioecious Hippophae tibetana Endophytic Communities and Investigation of Their Key Driving Factors
Source: Microorganisms. 2026 May 27;14(6):1211. doi: 10.3390/microorganisms14061211 (PMC13303047; doi:10.3390/microorganisms14061211)
Supplement: Supplementary file 1 [file microorganisms-14-01211-s001.zip]

Archive with 1 entries (1 files):
- microorganisms-4318366-supplementary.pdf
